# Supplementary material for: Identification of novel transcription factors regulating secondary cell wall formation in Arabidopsis
Source: Front Plant Sci. 2013 Jun 11;4:189. doi: 10.3389/fpls.2013.00189 (PMC3677987; doi:10.3389/fpls.2013.00189)
Supplement: Supplementary file 1 [file DataSheet1.XLSX]

## Sheet: S1_wat1
Table S1. Up or down-regulated transcription factors in wat1 mutant lines
AGI	wat1/wt	Annotation
AT1G63910	-11.8	myb family transcription factor (MYB103)
AT1G62990	-7.9	homeodomain transcription factor (KNAT7)
AT4G23550	-7.7	WRKY family transcription factor
AT3G10040	-6.4	expressed protein
AT1G79180	-5.9	myb family transcription factor (MYB63)
AT4G37750	-5.4	ovule development protein aintegumenta (ANT)
AT5G03530	-4.9	Ras-related GTP-binding family protein
AT5G07690	-4.4	myb family transcription factor (MYB29)
AT5G54680	-3.7	basic helix-loop-helix (bHLH) family protein
AT1G68360	-3.7	zinc finger protein-related
AT3G55980	-3.6	zinc finger (CCCH-type) family protein
AT3G46620	-3.4	zinc finger (C3HC4-type RING finger) family protein
AT3G50060	-3.2	myb family transcription factor
AT1G27210	-3.2	expressed protein
AT5G51190	-3.2	AP2 domain-containing transcription factor, putative
AT1G66230	-3.1	myb family transcription factor (MYB20)
AT5G56840	-3	DNA-binding family protein
AT1G80840	-3	WRKY family transcription factor
AT2G44745	-2.9	WRKY family transcription factor
AT5G12870	-2.8	myb family transcription factor (MYB46)
AT2G44840	-2.8	ethylene-responsive element-binding protein, putative
AT1G72220	-2.7	zinc finger (C3HC4-type RING finger) family protein
AT5G47230	-2.7	ethylene-responsive element-binding factor 5 (ERF5)
AT4G28640	-2.6	auxin-responsive protein / indoleacetic acid-induced protein 11 (IAA11)
AT1G32770	-2.57	NAC012, SND1, NST3
AT4G36540	-2.5	basic helix-loop-helix (bHLH) family protein
AT1G68810	-2.4	basic helix-loop-helix (bHLH) family protein
AT1G09540	-2.4	myb family transcription factor (MYB61)
AT1G68725	-2.4	arabinogalactan-protein, putative (AGP19)
AT5G25190	-2.3	ethylene-responsive element-binding protein, putative
AT3G25710	-2.1	basic helix-loop-helix (bHLH) family protein
AT5G22490	-2.1	condensation domain-containing protein
AT1G17950	-2.1	myb family transcription factor (MYB52)
AT1G75390	-2.1	bZIP transcription factor family protein
AT1G76250	-2.1	expressed protein
AT4G24540	-2.1	MADS-box family protein
AT4G22680	-2.1	myb family transcription factor (MYB85)
AT5G65310	-2.1	homeobox-leucine zipper protein 5 (HB-5) / HD-ZIP transcription factor 5
AT1G16860	-2	merozoite surface protein-related
AT4G34610	-2	homeodomain-containing protein
AT4G25230	-2	zinc finger (C3HC4-type RING finger) family protein
AT1G47655	-2	Dof-type zinc finger domain-containing protein
AT1G67030	-2	zinc finger (C2H2 type) family protein (ZFP6)
AT2G45680	-2	TCP family transcription factor, putative
AT1G12260	-1.9	no apical meristem (NAM) family protein
AT5G05790	-1.9	myb family transcription factor
AT2G42200	-1.9	squamosa promoter-binding protein-like 9 (SPL9)
AT3G16280	-1.9	AP2 domain-containing transcription factor TINY, putative
AT3G54810	-1.9	zinc finger (GATA type) family protein
AT5G65670	-1.82	IAA9
AT1G69580	-1.8	myb family transcription factor
AT1G62700	-1.8	no apical meristem (NAM) family protein
AT2G01830	-1.8	histidine kinase (AHK4) (WOL)
AT2G18160	-1.8	bZIP transcription factor family protein
AT5G17300	-1.8	myb family transcription factor
AT2G40140	-1.8	zinc finger (CCCH-type) family protein
AT1G01060	-1.8	myb family transcription factor
AT5G23920	-1.8	expressed protein
AT2G28510	-1.7	Dof-type zinc finger domain-containing protein
AT5G60450	-1.7	auxin-responsive factor (ARF4)
AT2G46770	-0.82	NAC043, NST1
AT5G25890	1.44	IAA28
AT1G30500	1.7	CCAAT-binding transcription factor (CBF-B/NF-YA) family protein
AT5G63160	1.7	speckle-type POZ protein-related
AT2G40970	1.8	myb family transcription factor
AT1G72360	1.8	ethylene-responsive element-binding protein, putative
AT2G31370	1.8	bZIP transcription factor (POSF21)
AT5G46760	1.8	basic helix-loop-helix (bHLH) family protein
AT3G61630	1.8	AP2 domain-containing transcription factor, putative
AT1G68520	1.9	zinc finger (B-box type) family protein
AT3G11280	1.9	myb family transcription factor
AT1G06180	1.9	myb family transcription factor
AT2G36080	1.9	DNA-binding protein, putative
AT1G07530	1.9	scarecrow-like transcription factor 14 (SCL14)
AT1G68840	1.9	DNA-binding protein RAV2 (RAV2) / AP2 domain-containing protein RAP2.8
AT3G18930	1.9	zinc finger (C3HC4-type RING finger) family protein
AT1G13960	1.9	WRKY family transcription factor
AT3G51910	2	heat shock transcription factor family protein
AT3G14230	2	AP2 domain-containing protein RAP2.2 (RAP2.2)
AT3G25890	2	AP2 domain-containing transcription factor, putative
AT3G19290	2	ABA-responsive element-binding protein 2 (AREB2)
AT5G57520	2.2	zinc finger (C2H2 type) family protein (ZFP2)
AT1G43160	2.2	AP2 domain-containing protein RAP2.6 (RAP2.6)
AT5G41410	2.2	homeodomain protein (BEL1)
AT5G08139	2.3	zinc finger (C3HC4-type RING finger) family protein
AT5G67480	2.3	TAZ zinc finger family protein / BTB/POZ domain-containing protein
AT3G51960	2.3	bZIP family transcription factor
AT5G37260	2.4	myb family transcription factor
AT2G30250	2.6	WRKY family transcription factor
AT3G50260	2.7	AP2 domain-containing transcription factor, putative
AT1G48000	2.8	myb family transcription factor
AT1G72830	2.8	CCAAT-binding transcription factor (CBF-B/NF-YA) family protein
AT3G46130	3	myb family transcription factor (MYB48)
AT1G50420	3	scarecrow-like transcription factor 3 (SCL3)
AT5G61590	3.4	AP2 domain-containing transcription factor family protein
AT3G01970	3.4	WRKY family transcription factor
AT5G13080	3.5	WRKY family transcription factor
AT1G36060	3.7	AP2 domain-containing transcription factor, putative
AT5G59780	4.7	myb family transcription factor (MYB59)
AT5G13330	7.3	AP2 domain-containing transcription factor family protein
