# Supplementary material for: Identification of novel transcription factors regulating secondary cell wall formation in Arabidopsis
Source: Front Plant Sci. 2013 Jun 11;4:189. doi: 10.3389/fpls.2013.00189 (PMC3677987; doi:10.3389/fpls.2013.00189)
Supplement: Supplementary file 2 [file DataSheet2.XLSX]

## Sheet: S2_OE EgMYB2
Table S2. Up or down-regulated transcription factors in Arabdopsis lines over-expressing EgMYB2
Gene ID	OE EgMYB2/wt	P value	Annotation
AT1G62360	3.89788	0	homeobox protein SHOOT MERISTEMLESS (STM)
AT1G74660	3.09155	0	zinc finger homeobox family protein / ZF-HD homeobox family protein
AT1G62990	2.8343	0	homeodomain transcription factor (KNAT7)
AT1G01060	2.57844	0	myb family transcription factor
AT2G33310	2.34323	0	auxin-responsive protein / indoleacetic acid-induced protein 13 (IAA13)
AT1G17950	2.33188	0	myb family transcription factor (MYB52)
AT2G44745	2.30389	0	WRKY family transcription factor
AT5G25890	2.29622	0	auxin-responsive protein / indoleacetic acid-induced protein 28 (IAA28)
AT3G15510	2.27932	0	no apical meristem (NAM) family protein (NAC2)
AT4G22680	2.20977	0	myb family transcription factor (MYB85)
AT5G07580	2.17461	0	ethylene-responsive element-binding family protein
AT2G27050	2.16405	0	ethylene-insensitive3-like1 (EIL1)
AT4G23550	2.06522	0	WRKY family transcription factor
AT1G19210	2.04203	0	AP2 domain-containing transcription factor, putative
AT1G68810	2.02493	0	basic helix-loop-helix (bHLH) family protein
AT5G60450	1.99376	0	auxin-responsive factor (ARF4)
AT5G07690	1.87845	0	myb family transcription factor (MYB29)
AT2G46830	1.85696	0	myb-related transcription factor (CCA1)
AT4G28500	1.84801	0	no apical meristem (NAM) family protein
AT2G46990	1.84349	0	auxin-responsive protein / indoleacetic acid-induced protein 20 (IAA20)
AT1G68360	1.8245	0	zinc finger protein-related
AT1G70000	1.80235	0	DNA-binding family protein
AT5G51190	1.79945	0	AP2 domain-containing transcription factor, putative
AT1G19000	1.77511	0	myb family transcription factor
AT3G04730	1.71704	0	auxin-responsive protein / indoleacetic acid-induced protein 16 (IAA16)
AT3G15540	1.70376	0	auxin-responsive protein / indoleacetic acid-induced protein 19 (IAA19)
AT1G74930	1.6952	0	AP2 domain-containing transcription factor, putative
AT1G72830	1.61718	0	CCAAT-binding transcription factor (CBF-B/NF-YA) family protein
AT2G35940	1.61175	0	homeodomain-containing protein
AT3G61890	1.6015	0	homeobox-leucine zipper protein 12 (HB-12) / HD-ZIP transcription factor 12
AT3G23240	1.59872	0	ethylene-responsive factor 1 / ethylene response factor 1 (ERF1)
AT4G28640	1.57335	0	auxin-responsive protein / indoleacetic acid-induced protein 11 (IAA11)
AT3G55370	1.56461	0	Dof-type zinc finger domain-containing protein
AT3G01470	1.56334	0	homeobox-leucine zipper protein 5 (HAT5) / HD-ZIP protein 5 / HD-ZIP protein (HB-1)
AT4G00940	1.52955	0	Dof-type zinc finger domain-containing protein
AT5G46760	1.51218	0	basic helix-loop-helix (bHLH) family protein
AT1G61660	1.48918	0	basic helix-loop-helix (bHLH) family protein
AT4G17880	1.48769	0	basic helix-loop-helix (bHLH) family protein
AT1G70510	1.43618	0	homeobox protein knotted-1 like 2 (KNAT2) (K1)
AT4G38620	1.43416	0	myb family transcription factor (MYB4)
AT5G37020	1.42742	0	auxin-responsive factor (ARF8)
AT5G02030	1.38605	0	homeodomain protein (BELLRINGER)
AT3G46130	1.36703	0	myb family transcription factor (MYB48)
AT3G14230	1.36412	0	AP2 domain-containing protein RAP2.2 (RAP2.2)
AT3G50060	1.35011	0	myb family transcription factor
AT5G47230	1.3385	0	ethylene-responsive element-binding factor 5 (ERF5)
AT4G12350	1.3281	0	transcription factor, putative (MYB42)
AT1G30330	1.32564	0	auxin-responsive factor (ARF6)
AT1G35460	1.31098	0	basic helix-loop-helix (bHLH) family protein
AT4G18020	1.30549	0	pseudo-response regulator 2 (APRR2) (TOC2)
AT2G27230	1.30534	0	transcription factor-related
AT1G79180	1.26859	0	myb family transcription factor (MYB63)
AT1G52150	1.25344	0	homeobox-leucine zipper family protein / lipid-binding START domain-containing protein
AT5G16600	1.23832	0	myb family transcription factor (MYB43)
AT2G22670	1.23777	0	auxin-responsive protein / indoleacetic acid-induced protein 8 (IAA8)
AT2G46970	1.23465	0	basic helix-loop-helix (bHLH) protein, putative
AT5G51780	1.23437	0	basix helix-loop-helix (bHLH) family protein
AT4G32010	1.22584	0	transcriptional factor B3 family protein
AT1G21450	1.22165	0	scarecrow-like transcription factor 1 (SCL1)
AT3G25710	1.2113	0	basic helix-loop-helix (bHLH) family protein
AT1G52880	1.19305	0	no apical meristem (NAM) family protein
AT2G35940	1.19036	0	homeodomain-containing protein
AT1G14920	1.17593	0	gibberellin response modulator (GAI) (RGA2) / gibberellin-responsive modulator
AT5G04840	1.15352	0	bZIP protein
AT2G37630	1.15187	0	myb family transcription factor (MYB91)
AT5G61600	1.13381	0	ethylene-responsive element-binding family protein
AT3G47620	1.13231	0	TCP family transcription factor, putative
AT1G69690	1.12143	0	TCP family transcription factor, putative
AT1G60710	1.11068	0	aldo/keto reductase family protein
AT3G28730	1.08819	0	structure-specific recognition protein 1 / high mobility group protein / HMG protein
AT5G56840	1.08696	0	DNA-binding family protein
AT3G10490	1.08365	0	no apical meristem (NAM) family protein
AT2G46510	1.07387	0	basic helix-loop-helix (bHLH) family protein
AT4G39100	1.0645	0	PHD finger family protein / bromo-adjacent homology (BAH) domain-containing protein
AT1G19490	1.05077	0	bZIP transcription factor family protein
AT5G46910	1.02375	0	transcription factor jumonji (jmj) family protein
AT3G25890	1.01814	0	AP2 domain-containing transcription factor, putative
AT1G72010	1.00962	5.56488e-12	TCP family transcription factor, putative
AT3G23690	0.972361	4.45191e-11	basic helix-loop-helix (bHLH) family protein
AT5G59780	0.955105	1.33557e-10	myb family transcription factor (MYB59)
AT2G18160	0.927099	7.90213e-10	bZIP transcription factor family protein
AT5G08520	0.925019	9.01511e-10	myb family transcription factor
AT4G14410	0.91991	1.24097e-09	basic helix-loop-helix (bHLH) family protein
AT5G58620	0.914713	1.71955e-09	zinc finger (CCCH-type) family protein
AT1G52880	0.905961	2.96052e-09	no apical meristem (NAM) family protein
AT5G65670	0.905573	3.03286e-09	auxin-responsive protein / indoleacetic acid-induced protein 9 (IAA9)
AT3G10040	0.90136	3.92881e-09	expressed protein
AT1G74840	0.897649	4.93605e-09	myb family transcription factor
AT1G30490	0.889106	8.31393e-09	homeobox-leucine zipper transcription factor (HB-9)
AT1G69600	0.884087	1.12633e-08	zinc finger homeobox family protein / ZF-HD homeobox family protein
AT1G17590	0.880197	1.4235e-08	CCAAT-binding transcription factor (CBF-B/NF-YA) family protein
AT1G60710	0.87864	1.56318e-08	aldo/keto reductase family protein
AT5G54310	0.877967	1.62773e-08	ARF GAP-like zinc finger-containing protein ZIGA3 (ZIGA3)
AT5G18300	0.872522	2.25433e-08	no apical meristem (NAM) family protein
AT5G62430	0.868471	2.8687e-08	Dof-type zinc finger domain-containing protein
AT2G46270	0.868469	2.8687e-08	G-box binding factor 3 (GBF3)
AT5G12870	0.864201	3.69341e-08	myb family transcription factor (MYB46)
AT2G37650	0.85262	7.28777e-08	scarecrow-like transcription factor 9 (SCL9)
AT4G17500	0.852283	7.43246e-08	ethylene-responsive element-binding protein 1 (ERF1) / EREBP-2 protein
AT5G17300	0.84799	9.53988e-08	myb family transcription factor
AT4G00050	0.835266	1.98488e-07	basic helix-loop-helix (bHLH) family protein
AT5G05610	0.829434	2.76714e-07	PHD finger family protein
AT3G24050	0.828747	2.87727e-07	GATA transcription factor 1 (GATA-1)
AT3G50410	0.819545	4.83616e-07	Dof-type zinc finger domain-containing protein
AT3G23050	0.807511	9.45752e-07	auxin-responsive protein / indoleacetic acid-induced protein 7 (IAA7)
AT2G45660	0.798264	1.57327e-06	MADS-box protein (AGL20)
AT3G47640	0.796809	1.70351e-06	basic helix-loop-helix (bHLH) family protein
AT2G03710	0.791116	2.32256e-06	MADS-box protein (AGL3)
AT3G14020	0.789988	2.46899e-06	CCAAT-binding transcription factor (CBF-B/NF-YA) family protein
AT4G09180	0.782809	3.63704e-06	basic helix-loop-helix (bHLH) family protein
AT1G12440	0.781887	3.82145e-06	zinc finger (AN1-like) family protein
AT5G18230	0.778892	4.48652e-06	transcription regulator NOT2/NOT3/NOT5 family protein
AT1G42990	0.776462	5.10794e-06	bZIP transcription factor family protein
AT2G47070	0.76677	8.53585e-06	squamosa promoter-binding protein-like 1 (SPL1)
AT1G27370	0.766395	0.00137193	squamosa promoter-binding protein-like 10 (SPL10)
AT2G27990	0.764965	9.38634e-06	homeodomain-containing protein
AT5G06510	0.763002	1.04048e-05	CCAAT-binding transcription factor (CBF-B/NF-YA) family protein
AT5G47390	0.760278	1.19988e-05	myb family transcription factor
AT1G27360	0.759242	1.26653e-05	squamosa promoter-binding protein-like 11 (SPL11)
AT3G24140	0.755839	1.51201e-05	basic helix-loop-helix (bHLH) family protein
AT4G23810	0.744903	2.65818e-05	WRKY family transcription factor
AT4G34610	0.744408	2.72642e-05	homeodomain-containing protein
AT2G28350	0.726163	6.86347e-05	auxin-responsive factor (ARF10)
AT4G01960	0.723955	7.66351e-05	expressed protein
AT1G72740	0.701443	0.000231587	DNA-binding family protein / histone H1/H5 family protein
AT1G53170	0.693323	0.000342297	ethylene-responsive element-binding factor 8 / ERF transcription factor 8 (ERF8)
AT5G05790	0.693259	0.00034336	myb family transcription factor
AT5G06550	0.691886	0.000366641	transcription factor jumonji (jmjC) domain-containing protein
AT1G32360	0.688604	0.000428732	zinc finger (CCCH-type) family protein
AT1G04550	0.688416	0.000432582	auxin-responsive protein / indoleacetic acid-induced protein 12 (IAA12)
AT1G77920	0.684305	0.000525659	bZIP family transcription factor
AT4G31550	0.673189	0.000885392	WRKY family transcription factor
AT4G28530	0.671676	0.000949941	no apical meristem (NAM) family protein
AT2G41710	0.667194	0.00116903	ovule development protein, putative
AT4G35580	0.663659	0.00137563	no apical meristem (NAM) family protein
AT1G28370	0.66313	0.00140941	ERF domain protein 11 (ERF11)
AT1G49475	0.659972	0.00162871	transcriptional factor B3 family protein
AT4G34680	0.655672	0.00198105	GATA transcription factor 3, putative (GATA-3)
AT1G69780	0.654964	0.00204567	homeobox-leucine zipper protein 13 (HB-13) / HD-ZIP transcription factor 13
AT3G23210	0.650337	0.00252168	basic helix-loop-helix (bHLH) family protein
AT3G16870	0.641442	0.00375517	zinc finger (GATA type) family protein
AT2G45820	0.639554	0.00408359	DNA-binding protein, putative
AT2G40140	0.639423	0.00410737	zinc finger (CCCH-type) family protein
AT4G34590	0.635565	0.00487149	bZIP transcription factor family protein
AT5G60850	0.633165	0.0054143	Dof-type zinc finger domain-containing protein
AT3G05060	0.63034	0.00612818	SAR DNA-binding protein, putative
AT3G52800	0.630009	0.0062175	zinc finger (AN1-like) family protein
AT1G75390	0.62967	0.0063105	bZIP transcription factor family protein
AT1G49950	0.625602	0.00753423	DNA-binding protein, putative
AT3G56850	0.610345	0.0145098	ABA-responsive element-binding protein 3 (AREB3)
AT4G26640	0.606275	0.0172369	WRKY family transcription factor
AT5G25830	0.602238	0.020427	zinc finger (GATA type) family protein
AT1G07980	0.601388	0.0211682	histone-like transcription factor (CBF/NF-Y) family protein
AT1G69540	0.600946	0.021563	MADS-box family protein
AT1G09530	0.598496	0.0238868	phytochrome interacting factor 3 (PIF3)
AT5G47370	0.597763	0.0246277	homeobox-leucine zipper protein 2 (HAT2) / HD-ZIP protein 2
AT1G18570	0.593701	0.0291506	myb family transcription factor (MYB51)
AT3G05545	0.593161	0.0298091	transcription factor, putative / zinc finger (C3HC4 type RING finger) family protein
AT3G16857	0.591546	0.0318649	two-component responsive regulator family protein / response regulator family protein
AT5G54680	0.590786	0.0328789	basic helix-loop-helix (bHLH) family protein
AT4G13040	0.58489	0.041869	AP2 domain-containing transcription factor family protein
AT2G25900	-0.582485	0.0461775	zinc finger (CCCH-type) family protein
AT1G77570	-0.583972	0.0434671	heat shock transcription factor family protein
AT3G50330	-0.592835	0.0302139	basic helix-loop-helix (bHLH) family protein
AT1G02080	-0.593511	0.0293811	transcriptional regulator-related
AT4G25515	-0.605221	0.0180203	transcriptional co-regulator family protein
AT5G13330	-0.605448	0.0178487	AP2 domain-containing transcription factor family protein
AT2G35530	-0.608659	0.0155845	bZIP transcription factor family protein
AT4G17600	-0.612871	0.0130314	lil3 protein
AT4G09460	-0.630874	0.00598662	myb family transcription factor
AT5G58900	-0.643865	0.00337087	myb family transcription factor
AT3G62420	-0.646898	0.0029432	bZIP transcription factor family protein
AT1G66390	-0.649107	0.00266516	myb family transcription factor, putative / production of anthocyanin pigment 2 protein (PAP2)
AT5G13180	-0.654783	0.00206253	no apical meristem (NAM) family protein
AT2G36960	-0.658072	0.00177622	myb family transcription factor
AT3G28920	-0.680092	0.0006411	zinc finger homeobox family protein / ZF-HD homeobox family protein
AT2G30250	-0.686797	0.000467131	WRKY family transcription factor
AT1G43160	-0.702278	0.000222409	AP2 domain-containing protein RAP2.6 (RAP2.6)
AT5G18000	-0.712941	0.000132188	transcriptional factor B3 family protein
AT5G62165	-0.714272	0.000123815	MADS-box protein (AGL42)
AT5G23420	-0.72563	7.04874e-05	high mobility group (HMG1/2) family protein
AT5G49520	-0.738076	3.76555e-05	WRKY family transcription factor
AT5G22570	-0.756324	1.47437e-05	WRKY family transcription factor
AT1G26310	-0.767904	8.04087e-06	MADS-box protein, putative
AT3G51960	-0.774012	5.81936e-06	bZIP family transcription factor
AT3G01970	-0.775504	5.37525e-06	WRKY family transcription factor
AT2G40620	-0.784257	3.36454e-06	bZIP transcription factor family protein
AT4G18170	-0.821985	4.2164e-07	WRKY family transcription factor
AT2G28510	-0.825547	3.44884e-07	Dof-type zinc finger domain-containing protein
AT1G02340	-0.829635	2.73581e-07	long hypocotyl in far-red 1 (HFR1) / reduced phytochrome signaling (REP1) / basic helix-loop-helix FBI1 protein (FBI1) / reduced sensitivity to far-red light (RSF1) / bHLH protein 26 (BHLH026) (BHLH26)
AT5G13080	-0.831229	2.49874e-07	WRKY family transcription factor
AT2G02080	-0.854547	6.51258e-08	zinc finger (C2H2 type) family protein
AT5G15800	-0.877907	1.63385e-08	developmental protein SEPALLATA1 / floral homeotic protein (AGL2) (SEP1)
AT3G02885	-0.925298	8.84816e-10	gibberellin-regulated protein 5 (GASA5) / gibberellin-responsive protein 5
AT4G26930	-0.932675	5.56488e-10	myb family transcription factor (MYB97)
AT5G39610	-0.936818	4.28496e-10	no apical meristem (NAM) family protein
AT5G18270	-0.967986	5.56488e-11	no apical meristem (NAM) family protein
AT1G71130	-0.992881	1.11298e-11	AP2 domain-containing transcription factor, putative
AT1G71030	-0.993294	1.11298e-11	myb family transcription factor
AT1G53670	-1.02584	0	transcription factor-related
AT1G52890	-1.04303	0	no apical meristem (NAM) family protein
AT1G18710	-1.05737	0	myb family transcription factor (MYB47)
AT2G46680	-1.06104	0	homeobox-leucine zipper protein 7 (HB-7) / HD-ZIP transcription factor 7
AT5G61590	-1.06278	0	AP2 domain-containing transcription factor family protein
AT5G39760	-1.08787	0	zinc finger homeobox protein-related / ZF-HD homeobox protein-related
AT1G76580	-1.09067	0	SPL1-Related3 protein (SPL1R3)
AT5G07680	-1.13287	0	no apical meristem (NAM) family protein
AT2G39880	-1.13823	0	myb family transcription factor (MYB25)
AT5G20240	-1.18363	0	floral homeotic protein PISTILLATA (PI)
AT1G21910	-1.19308	0	AP2 domain-containing transcription factor family protein
AT3G20810	-1.20362	0	transcription factor jumonji (jmjC) domain-containing protein
AT5G41410	-1.21792	0	homeodomain protein (BEL1)
AT1G25550	-1.23258	0	myb family transcription factor
AT2G39250	-1.24324	0	AP2 domain-containing transcription factor, putative
AT1G56650	-1.30889	0	myb family transcription factor (MYB75)
AT1G33760	-1.37186	0	AP2 domain-containing transcription factor, putative
AT5G49450	-1.3821	0	bZIP family transcription factor
AT2G47270	-1.40331	0	expressed protein
AT2G40740	-1.52778	0	WRKY family transcription factor
AT4G32800	-1.5367	0	AP2 domain-containing transcription factor TINY, putative
AT2G40340	-1.58552	0	AP2 domain-containing transcription factor, putative (DRE2B)
AT3G50260	-1.62325	0	AP2 domain-containing transcription factor, putative
AT4G18390	-1.65749	0	TCP family transcription factor, putative
AT5G62470	-1.67421	0	myb family transcription factor (MYB96)
AT1G48000	-1.7006	0	myb family transcription factor
AT2G02060	-1.73159	0	calcium-dependent protein kinase-related / CDPK-related
AT3G27810	-1.74314	0	myb family transcription factor (MYB3) (MYB21)
AT2G47190	-1.74354	0	myb family transcription factor (MYB2)
AT5G14000	-1.74411	0	no apical meristem (NAM) family protein
AT5G05410	-1.76369	0	DRE-binding protein (DREB2A)
AT3G11020	-1.86334	0	DRE-binding protein (DREB2B)
AT1G68840	-1.9942	0	DNA-binding protein RAV2 (RAV2) / AP2 domain-containing protein RAP2.8
AT5G64810	-2.01613	0	WRKY family transcription factor
AT3G12630	-2.21642	0	zinc finger (AN1-like) family protein
AT1G56010	-2.23723	0	transcription activator NAC1 (NAC1)
AT3G02150	-2.26179	0	TCP family transcription factor, putative
AT2G38340	-2.30108	0	AP2 domain-containing transcription factor, putative (DRE2B)
AT3G04060	-2.33532	0	no apical meristem (NAM) family protein
AT2G31070	-2.37753	0	TCP family transcription factor, putative
AT3G04070	-2.7831	0	no apical meristem (NAM) family protein
AT1G53230	-2.80077	0	TCP family transcription factor 3 (TCP3)
AT3G15500	-2.84317	0	no apical meristem (NAM) family protein (NAC3)
AT1G69490	-3.1905	0	no apical meristem (NAM) family protein
