# Supplementary material for: Identification of novel transcription factors regulating secondary cell wall formation in Arabidopsis
Source: Front Plant Sci. 2013 Jun 11;4:189. doi: 10.3389/fpls.2013.00189 (PMC3677987; doi:10.3389/fpls.2013.00189)
Supplement: Supplementary file 3 [file DataSheet3.XLSX]

## Sheet: S3_OE EgMYB1
Table S3. Up or down-regulated transcription factors in Arabdopsis lines over-expressing EgMYB1
At1	OE EgMYB1 /wt	P value	Annotation
AT1G62360	3.74571	0	homeobox protein SHOOT MERISTEMLESS (STM)
AT1G74660	3.27183	0	zinc finger homeobox family protein / ZF-HD homeobox family protein
AT4G29080	2.97719	0	auxin-responsive AUX/IAA family protein
AT3G20810	2.72464	0	transcription factor jumonji (jmjC) domain-containing protein
AT2G44745	2.69307	0	WRKY family transcription factor
AT1G63910	2.44523	0	myb family transcription factor (MYB103)
AT5G07580	2.43276	0	ethylene-responsive element-binding family protein
AT1G17950	2.42575	0	myb family transcription factor (MYB52)
AT1G62990	2.41589	0	homeodomain transcription factor (KNAT7)
AT5G51190	2.3936	0	AP2 domain-containing transcription factor, putative
AT5G07690	2.27294	0	myb family transcription factor (MYB29)
AT5G25890	2.14887	0	auxin-responsive protein / indoleacetic acid-induced protein 28 (IAA28)
AT1G70510	2.14696	0	homeobox protein knotted-1 like 2 (KNAT2) (K1)
AT5G61590	2.13827	0	AP2 domain-containing transcription factor family protein
AT3G44350	2.13547	0	no apical meristem (NAM) family protein
AT1G30650	2.12726	0	WRKY family transcription factor
AT1G06760	2.1142	0	histone H1, putative
AT5G43700	2.00344	0	auxin-responsive protein / indoleacetic acid-induced protein 4 (IAA4) / auxin-induced protein (AUX2-11)
AT1G68360	1.95185	0	zinc finger protein-related
AT5G60450	1.87473	0	auxin-responsive factor (ARF4)
AT1G68810	1.83138	0	basic helix-loop-helix (bHLH) family protein
AT3G16770	1.78368	0	AP2 domain-containing protein RAP2.3 (RAP2.3)
AT1G32770	1.76965	0	no apical meristem (NAM) family protein
AT5G26660	1.76936	0	myb family transcription factor (MYB4) (MYB86)
AT3G46130	1.76331	0	myb family transcription factor (MYB48)
AT1G09540	1.75574	0	myb family transcription factor (MYB61)
AT4G28640	1.75124	0	auxin-responsive protein / indoleacetic acid-induced protein 11 (IAA11)
AT5G61600	1.72761	0	ethylene-responsive element-binding family protein
AT2G18050	1.71244	0	histone H1-3 (HIS1-3)
AT1G26580	1.68131	0	expressed protein
AT2G33310	1.66187	0	auxin-responsive protein / indoleacetic acid-induced protein 13 (IAA13)
AT4G23550	1.63744	0	WRKY family transcription factor
AT1G74840	1.63338	0	myb family transcription factor
AT3G25710	1.5965	0	basic helix-loop-helix (bHLH) family protein
AT1G30330	1.5715	0	auxin-responsive factor (ARF6)
AT5G02030	1.56594	0	homeodomain protein (BELLRINGER)
AT4G22680	1.55746	0	myb family transcription factor (MYB85)
AT1G72830	1.53362	0	CCAAT-binding transcription factor (CBF-B/NF-YA) family protein
AT2G27050	1.49963	0	ethylene-insensitive3-like1 (EIL1)
AT5G37020	1.49944	0	auxin-responsive factor (ARF8)
AT2G27990	1.48283	0	homeodomain-containing protein
AT4G28500	1.46718	0	no apical meristem (NAM) family protein
AT1G19210	1.46444	0	AP2 domain-containing transcription factor, putative
AT2G46990	1.4529	0	auxin-responsive protein / indoleacetic acid-induced protein 20 (IAA20)
AT5G12870	1.43819	0	myb family transcription factor (MYB46)
AT1G16060	1.42376	0	ovule development protein, putative
AT3G04730	1.38344	0	auxin-responsive protein / indoleacetic acid-induced protein 16 (IAA16)
AT4G01050	1.36147	0	hydroxyproline-rich glycoprotein family protein
AT2G19480	1.36011	0	nucleosome assembly protein (NAP), putative
AT5G08520	1.35722	0	myb family transcription factor
AT2G22670	1.34529	0	auxin-responsive protein / indoleacetic acid-induced protein 8 (IAA8)
AT1G56110	1.32457	0	nucleolar protein Nop56, putative
AT3G55370	1.31873	0	Dof-type zinc finger domain-containing protein
AT1G06150	1.30386	0	pentatricopeptide (PPR) repeat-containing protein
AT5G51780	1.27502	0	basix helix-loop-helix (bHLH) family protein
AT1G69780	1.27284	0	homeobox-leucine zipper protein 13 (HB-13) / HD-ZIP transcription factor 13
AT1G69690	1.267	0	TCP family transcription factor, putative
AT1G19000	1.25474	0	myb family transcription factor
AT2G37630	1.25365	0	myb family transcription factor (MYB91)
AT5G09750	1.24106	0	basic helix-loop-helix (bHLH) family protein
AT5G10770	1.23739	0	chloroplast nucleoid DNA-binding protein, putative
AT5G46760	1.23391	0	basic helix-loop-helix (bHLH) family protein
AT5G65670	1.22803	0	auxin-responsive protein / indoleacetic acid-induced protein 9 (IAA9)
AT1G19660	1.21369	0	wound-responsive family protein
AT4G28530	1.18541	0	no apical meristem (NAM) family protein
AT3G25730	1.17576	0	AP2 domain-containing transcription factor, putative
AT3G57930	1.17302	0	expressed protein
AT3G25890	1.16084	0	AP2 domain-containing transcription factor, putative
AT2G03340	1.1604	0	WRKY family transcription factor
AT3G61250	1.15798	0	myb family transcription factor (MYB17)
AT3G14230	1.1457	0	AP2 domain-containing protein RAP2.2 (RAP2.2)
AT1G11700	1.13475	0	expressed protein
AT4G30200	1.12699	0	expressed protein
AT4G39100	1.11654	0	PHD finger family protein / bromo-adjacent homology (BAH) domain-containing protein
AT1G12440	1.11143	0	zinc finger (AN1-like) family protein
AT4G00940	1.10736	0	Dof-type zinc finger domain-containing protein
AT1G76010	1.10546	0	expressed protein
AT5G20510	1.0973	0	PHD finger family protein
AT2G35940	1.08105	0	homeodomain-containing protein
AT4G00050	1.07843	0	basic helix-loop-helix (bHLH) family protein
AT1G17590	1.07719	0	CCAAT-binding transcription factor (CBF-B/NF-YA) family protein
AT3G28910	1.06691	0	myb family transcription factor (MYB30)
AT1G14920	1.06687	0	gibberellin response modulator (GAI) (RGA2) / gibberellin-responsive modulator
AT2G45660	1.05861	0	MADS-box protein (AGL20)
AT3G16870	1.04996	0	zinc finger (GATA type) family protein
AT2G33610	1.04505	0	SWIRM domain-containing protein / DNA-binding family protein
AT2G35940	1.03952	0	homeodomain-containing protein
AT3G47620	1.03659	0	TCP family transcription factor, putative
AT2G41710	1.02885	0	ovule development protein, putative
AT3G15510	1.02767	0	no apical meristem (NAM) family protein (NAC2)
AT3G46640	1.02108	0	myb family transcription factor
AT5G05610	1.02056	0	PHD finger family protein
AT4G14410	1.0163	0	basic helix-loop-helix (bHLH) family protein
AT1G13920	1.01257	0	remorin family protein
AT3G56480	1.01252	0	myosin heavy chain-related
AT1G69510	1.00683	0	expressed protein
AT5G63470	1.00576	0	CCAAT-box binding transcription factor Hap5a, putative
AT4G37750	1.00534	0	ovule development protein aintegumenta (ANT)
AT5G55600	1.00339	0	agenet domain-containing protein / bromo-adjacent homology (BAH) domain-containing protein
AT3G23690	1.00249	0	basic helix-loop-helix (bHLH) family protein
AT1G48610	0.999108	0	AT hook motif-containing protein
AT1G51070	0.997076	0	basic helix-loop-helix (bHLH) family protein
AT3G23050	0.99573	0	auxin-responsive protein / indoleacetic acid-induced protein 7 (IAA7)
AT1G52880	0.992909	0	no apical meristem (NAM) family protein
AT1G74560	0.967665	1.6656e-11	nucleosome assembly protein (NAP) family protein
AT1G52880	0.966526	1.6656e-11	no apical meristem (NAM) family protein
AT5G14370	0.95857	2.776e-11	expressed protein
AT5G23405	0.958214	2.776e-11	high mobility group (HMG1/2) family protein
AT4G12350	0.9554	3.3312e-11	transcription factor, putative (MYB42)
AT2G34830	0.955093	3.8864e-11	WRKY family transcription factor
AT3G02790	0.95481	3.8864e-11	zinc finger (C2H2 type) family protein
AT2G46970	0.954406	3.8864e-11	basic helix-loop-helix (bHLH) protein, putative
AT3G46590	0.951226	4.9968e-11	telomere repeat-binding protein, putative
AT5G06710	0.948279	5.552e-11	homeobox-leucine zipper protein 14 (HAT14) / HD-ZIP protein 14
AT2G42200	0.947587	6.1072e-11	squamosa promoter-binding protein-like 9 (SPL9)
AT1G74930	0.945585	6.6624e-11	AP2 domain-containing transcription factor, putative
AT4G01960	0.943701	7.7728e-11	expressed protein
AT1G35460	0.941851	8.8832e-11	basic helix-loop-helix (bHLH) family protein
AT2G40220	0.930659	1.88768e-10	abscisic acid-insensitive 4 (ABI4)
AT5G04290	0.922736	3.10912e-10	KOW domain-containing transcription factor family protein
AT5G02560	0.914073	5.49648e-10	histone H2A, putative
AT3G45980	0.912334	6.16272e-10	histone H2B
AT1G72010	0.905786	9.43841e-10	TCP family transcription factor, putative
AT5G64530	0.904909	9.93809e-10	no apical meristem (NAM) family protein
AT4G31620	0.899171	1.43797e-09	transcriptional factor B3 family protein
AT3G10040	0.896475	1.71002e-09	expressed protein
AT4G35580	0.889556	2.64831e-09	no apical meristem (NAM) family protein
AT3G50330	0.885511	3.42003e-09	basic helix-loop-helix (bHLH) family protein
AT5G26210	0.881539	4.39164e-09	PHD finger family protein
AT5G35330	0.879646	4.94128e-09	methyl-CpG-binding domain-containing protein
AT3G15170	0.879321	5.04122e-09	cup-shaped cotyledon1 protein / CUC1 protein (CUC1)
AT1G16640	0.874901	6.64575e-09	transcriptional factor B3 family protein
AT4G29230	0.874247	6.9178e-09	no apical meristem (NAM) family protein
AT1G49480	0.873571	7.2176e-09	transcriptional factor B3 family protein
AT3G17590	0.867099	1.07709e-08	transcription regulatory protein SNF5, putative (BSH)
AT1G75380	0.866247	1.13539e-08	wound-responsive protein-related
AT2G27660	0.865834	1.16425e-08	DC1 domain-containing protein
AT4G09180	0.865197	1.21089e-08	basic helix-loop-helix (bHLH) family protein
AT5G05790	0.861692	1.50182e-08	myb family transcription factor
AT5G65310	0.858655	1.80829e-08	homeobox-leucine zipper protein 5 (HB-5) / HD-ZIP transcription factor 5
AT3G04670	0.857388	1.95375e-08	WRKY family transcription factor
AT1G18800	0.847925	3.46889e-08	nucleosome assembly protein (NAP) family protein
AT2G28350	0.846781	3.71651e-08	auxin-responsive factor (ARF10)
AT5G55390	0.840713	5.35047e-08	hydroxyproline-rich glycoprotein family protein
AT3G24140	0.839049	5.91011e-08	basic helix-loop-helix (bHLH) family protein
AT3G01470	0.83629	6.96776e-08	homeobox-leucine zipper protein 5 (HAT5) / HD-ZIP protein 5 / HD-ZIP protein (HB-1)
AT5G48560	0.831689	9.15692e-08	basic helix-loop-helix (bHLH) family protein
AT5G59780	0.816011	2.29797e-07	myb family transcription factor (MYB59)
AT4G32010	0.814828	2.46154e-07	transcriptional factor B3 family protein
AT3G53710	0.809945	3.26602e-07	ARF GAP-like zinc finger-containing protein ZIGA2 (ZIGA2)
AT1G69570	0.806273	4.03536e-07	Dof-type zinc finger domain-containing protein
AT2G34710	0.803883	4.62876e-07	homeobox-leucine zipper transcription factor (HB-14)
AT3G05060	0.798248	6.38708e-07	SAR DNA-binding protein, putative
AT1G30490	0.797253	6.75901e-07	homeobox-leucine zipper transcription factor (HB-9)
AT4G00670	0.792915	8.64447e-07	remorin family protein
AT3G50060	0.787096	1.20008e-06	myb family transcription factor
AT2G20180	0.779235	1.86243e-06	basic helix-loop-helix (bHLH) family protein
AT3G22780	0.777337	2.06963e-06	CXC domain protein (TSO1)
AT4G36930	0.776479	2.17051e-06	basic helix-loop-helix (bHLH) protein SPATULA (SPT)
AT2G03710	0.774359	2.44086e-06	MADS-box protein (AGL3)
AT1G18570	0.772255	2.74164e-06	myb family transcription factor (MYB51)
AT1G27050	0.771719	2.8239e-06	homeobox-leucine zipper family protein
AT2G37120	0.7705	3.02013e-06	DNA-binding S1FA family protein
AT2G16400	0.769713	3.15373e-06	homeodomain-containing protein
AT4G17880	0.768503	3.37042e-06	basic helix-loop-helix (bHLH) family protein
AT5G27670	0.766412	3.77988e-06	histone H2A, putative
AT4G26110	0.765408	3.99337e-06	nucleosome assembly protein (NAP), putative
AT2G41870	0.750979	8.72929e-06	remorin family protein
AT4G40060	0.749882	9.25879e-06	homeobox-leucine zipper protein 16 (HB-16) / HD-ZIP transcription factor 16
AT3G28730	0.744657	1.22417e-05	structure-specific recognition protein 1 / high mobility group protein / HMG protein
AT5G22880	0.744067	1.26326e-05	histone H2B, putative
AT4G31420	0.738233	1.72136e-05	zinc finger (C2H2 type) family protein
AT1G04550	0.733386	2.22211e-05	auxin-responsive protein / indoleacetic acid-induced protein 12 (IAA12)
AT1G51200	0.732874	2.28254e-05	zinc finger (AN1-like) family protein
AT1G52740	0.728938	2.80469e-05	histone H2A, putative
AT4G17890	0.723372	3.74648e-05	human Rev interacting-like family protein / hRIP family protein
AT1G60710	0.718195	4.89496e-05	aldo/keto reductase family protein
AT4G26450	0.716323	5.38927e-05	expressed protein
AT5G47390	0.715291	5.68236e-05	myb family transcription factor
AT2G27230	0.713125	6.34888e-05	transcription factor-related
AT4G11140	0.706866	8.73141e-05	AP2 domain-containing transcription factor, putative
AT5G18230	0.696586	0.000146512	transcription regulator NOT2/NOT3/NOT5 family protein
AT3G61310	0.695883	0.000151754	DNA-binding family protein
AT1G10200	0.694514	0.000162482	transcription factor LIM, putative
AT5G60200	0.692915	0.000175949	Dof-type zinc finger domain-containing protein
AT3G21270	0.692732	0.000177559	Dof-type zinc finger domain-containing protein (ADOF2)
AT1G60710	0.690411	0.00019925	aldo/keto reductase family protein
AT3G06220	0.688945	0.00021426	transcriptional factor B3 family protein
AT3G14180	0.687335	0.000232007	expressed protein
AT5G48160	0.68697	0.000236226	tropomyosin-related
AT3G58780	0.682041	0.00030101	agamous-like MADS box protein AGL1 / shatterproof 1 (AGL1) (SHP1)
AT3G09210	0.680881	0.000318609	KOW domain-containing transcription factor family protein
AT3G15540	0.675053	0.000423266	auxin-responsive protein / indoleacetic acid-induced protein 19 (IAA19)
AT4G34610	0.67055	0.000526293	homeodomain-containing protein
AT1G72500	0.666732	0.00063237	inter-alpha-trypsin inhibitor heavy chain-related
AT4G33630	0.665367	0.000675135	expressed protein
AT4G28830	0.658617	0.00093124	expressed protein
AT1G27210	0.656213	0.00104351	expressed protein
AT4G37650	0.653173	0.00120434	short-root transcription factor (SHR)
AT4G14540	0.64749	0.00157174	CCAAT-box binding transcription factor subunit B (NF-YB) (HAP3 ) (AHAP3) family
AT3G57540	0.63632	0.00263583	remorin family protein
AT3G10000	0.631718	0.00325357	DNA-binding protein-related
AT2G35700	0.62215	0.00501735	AP2 domain-containing transcription factor, putative
AT1G72740	0.61606	0.00658864	DNA-binding family protein / histone H1/H5 family protein
AT3G55770	0.612032	0.00787883	LIM domain-containing protein
AT3G56850	0.607798	0.00949718	ABA-responsive element-binding protein 3 (AREB3)
AT1G27090	0.596669	0.0154285	glycine-rich protein
AT1G53170	0.594374	0.0170346	ethylene-responsive element-binding factor 8 / ERF transcription factor 8 (ERF8)
AT4G13640	0.591922	0.0189281	myb family transcription factor
AT3G58470	0.587618	0.0227524	expressed protein
AT3G11280	0.586604	0.0237564	myb family transcription factor
AT5G15130	0.583913	0.0266319	WRKY family transcription factor
AT5G65410	0.58357	0.0270211	zinc finger homeobox family protein / ZF-HD homeobox family protein
AT5G06250	0.577167	0.0353867	DNA-binding protein, putative
AT3G18035	0.576338	0.0366367	histone H1/H5 family protein
AT1G15340	0.573827	0.0406892	methyl-CpG-binding domain-containing protein
AT4G23810	0.573483	0.0412758	WRKY family transcription factor
AT5G62000	0.570808	0.0461301	transcriptional factor B3 family protein / auxin-responsive factor, putative (ARF1)
AT3G59080	-0.570269	0.0471726	aspartyl protease family protein
AT3G11440	-0.576507	0.0363797	myb family transcription factor (MYB65)
AT4G18170	-0.578151	0.0339562	WRKY family transcription factor
AT2G02060	-0.580172	0.03119	calcium-dependent protein kinase-related / CDPK-related
AT1G67370	-0.587088	0.023272	meiotic asynaptic mutant 1 (ASY1)
AT2G30250	-0.589217	0.0212518	WRKY family transcription factor
AT5G41410	-0.598663	0.0141525	homeodomain protein (BEL1)
AT5G14520	-0.619491	0.00565296	pescadillo-related
AT5G62470	-0.626529	0.00411825	myb family transcription factor (MYB96)
AT5G50670	-0.632108	0.00319614	squamosa promoter-binding protein, putative
AT3G10500	-0.636234	0.00264625	no apical meristem (NAM) family protein
AT5G20240	-0.637881	0.0024534	floral homeotic protein PISTILLATA (PI)
AT5G18270	-0.651088	0.00132825	no apical meristem (NAM) family protein
AT3G61830	-0.655963	0.00105588	transcriptional factor B3 family protein / auxin-responsive factor AUX/IAA-related
AT3G62420	-0.656926	0.0010089	bZIP transcription factor family protein
AT1G71450	-0.661296	0.000819949	AP2 domain-containing transcription factor, putative
AT3G23030	-0.664718	0.000696421	auxin-responsive protein / indoleacetic acid-induced protein 2 (IAA2)
AT1G06910	-0.666272	0.000646495	myb family transcription factor
AT1G35560	-0.671912	0.000492787	TCP family transcription factor, putative
AT1G79430	-0.694411	0.000163319	myb family transcription factor-related
AT3G10070	-0.702262	0.000110194	transcription initiation factor IID (TFIID) subunit A family protein
AT2G44370	-0.711461	6.91212e-05	DC1 domain-containing protein
AT1G71030	-0.720133	4.42972e-05	myb family transcription factor
AT3G10590	-0.75231	8.12693e-06	myb family transcription factor
AT5G49450	-0.752424	8.07714e-06	bZIP family transcription factor
AT2G03500	-0.756753	6.39481e-06	myb family transcription factor
AT1G76580	-0.758218	5.90704e-06	SPL1-Related3 protein (SPL1R3)
AT4G17230	-0.766215	3.82088e-06	scarecrow-like transcription factor 13 (SCL13)
AT5G50670	-0.806409	4.00399e-07	squamosa promoter-binding protein, putative
AT2G44840	-0.823449	1.48821e-07	ethylene-responsive element-binding protein, putative
AT4G26930	-0.831479	9.27129e-08	myb family transcription factor (MYB97)
AT1G22640	-0.833296	8.32467e-08	myb family transcription factor (MYB4)
AT2G46680	-0.83936	5.80129e-08	homeobox-leucine zipper protein 7 (HB-7) / HD-ZIP transcription factor 7
AT2G40260	-0.839742	5.67026e-08	myb family transcription factor
AT4G09460	-0.843505	4.52599e-08	myb family transcription factor
AT1G29280	-0.847244	3.61435e-08	WRKY family transcription factor
AT5G13080	-0.863854	1.31527e-08	WRKY family transcription factor
AT3G51960	-0.890856	2.44288e-09	bZIP family transcription factor
AT2G28510	-0.911701	6.44032e-10	Dof-type zinc finger domain-containing protein
AT5G52660	-0.91356	5.71856e-10	myb family transcription factor
AT1G33760	-0.918134	4.21952e-10	AP2 domain-containing transcription factor, putative
AT3G23220	-0.957316	3.3312e-11	ethylene-responsive element-binding protein, putative
AT5G15800	-0.961801	2.2208e-11	developmental protein SEPALLATA1 / floral homeotic protein (AGL2) (SEP1)
AT3G10580	-0.975523	1.1104e-11	myb family transcription factor
AT5G62430	-0.987506	5.552e-12	Dof-type zinc finger domain-containing protein
AT5G39610	-0.993378	0	no apical meristem (NAM) family protein
AT2G02080	-1.01515	0	zinc finger (C2H2 type) family protein
AT4G25670	-1.04176	0	expressed protein
AT5G07680	-1.05084	0	no apical meristem (NAM) family protein
AT1G56170	-1.07715	0	transcription factor, putative
AT5G18000	-1.09444	0	transcriptional factor B3 family protein
AT4G32800	-1.11344	0	AP2 domain-containing transcription factor TINY, putative
AT4G16980	-1.15195	0	arabinogalactan-protein family
AT5G35970	-1.17477	0	DNA-binding protein, putative
AT2G20570	-1.20537	0	golden2-like transcription factor (GLK1)
AT2G40740	-1.22143	0	WRKY family transcription factor
AT1G71130	-1.22785	0	AP2 domain-containing transcription factor, putative
AT3G17609	-1.22935	0	bZIP transcription factor family protein / HY5-like protein (HYH)
AT3G01970	-1.23728	0	WRKY family transcription factor
AT5G62165	-1.25584	0	MADS-box protein (AGL42)
AT2G39880	-1.25731	0	myb family transcription factor (MYB25)
AT4G31800	-1.27725	0	WRKY family transcription factor
AT4G27620	-1.34614	0	expressed protein
AT1G02340	-1.39914	0	long hypocotyl in far-red 1 (HFR1) / reduced phytochrome signaling (REP1) / basic helix-loop-helix FBI1 protein (FBI1) / reduced sensitivity to far-red light (RSF1) / bHLH protein 26 (BHLH026) (BHLH26)
AT5G14000	-1.4106	0	no apical meristem (NAM) family protein
AT1G08465	-1.42543	0	pseudogene, YABBY2
AT2G39250	-1.4447	0	AP2 domain-containing transcription factor, putative
AT1G43160	-1.45031	0	AP2 domain-containing protein RAP2.6 (RAP2.6)
AT1G68670	-1.48738	0	myb family transcription factor
AT2G47190	-1.48852	0	myb family transcription factor (MYB2)
AT2G47270	-1.49673	0	expressed protein
AT1G48000	-1.49837	0	myb family transcription factor
AT1G53670	-1.51723	0	transcription factor-related
AT1G18710	-1.5359	0	myb family transcription factor (MYB47)
AT5G64810	-1.5569	0	WRKY family transcription factor
AT2G31070	-1.57213	0	TCP family transcription factor, putative
AT5G60890	-1.68778	0	receptor-like protein kinase (ATR1) (MYB34)
AT3G27810	-1.7415	0	myb family transcription factor (MYB3) (MYB21)
AT5G05410	-1.74521	0	DRE-binding protein (DREB2A)
AT3G04060	-1.76423	0	no apical meristem (NAM) family protein
AT3G12630	-1.79388	0	zinc finger (AN1-like) family protein
AT2G27580	-1.82997	0	zinc finger (AN1-like) family protein
AT1G56650	-1.88214	0	myb family transcription factor (MYB75)
AT4G18390	-1.97212	0	TCP family transcription factor, putative
AT1G25550	-2.09211	0	myb family transcription factor
AT2G38340	-2.24254	0	AP2 domain-containing transcription factor, putative (DRE2B)
AT1G53230	-2.25143	0	TCP family transcription factor 3 (TCP3)
AT1G68840	-2.31314	0	DNA-binding protein RAV2 (RAV2) / AP2 domain-containing protein RAP2.8
AT1G52890	-2.31451	0	no apical meristem (NAM) family protein
AT3G04070	-2.39187	0	no apical meristem (NAM) family protein
AT3G50260	-2.39622	0	AP2 domain-containing transcription factor, putative
AT3G24500	-2.51567	0	ethylene-responsive transcriptional coactivator, putative
AT3G02150	-2.59484	0	TCP family transcription factor, putative
AT1G69490	-3.26388	0	no apical meristem (NAM) family protein
AT3G15500	-3.54527	0	no apical meristem (NAM) family protein (NAC3)
