# Supplementary material for: Identification of novel transcription factors regulating secondary cell wall formation in Arabidopsis
Source: Front Plant Sci. 2013 Jun 11;4:189. doi: 10.3389/fpls.2013.00189 (PMC3677987; doi:10.3389/fpls.2013.00189)
Supplement: Supplementary file 4 [file DataSheet4.XLSX]

## Sheet: S4_Eucalytus Xylem
Table S4. Arabidopsis orthologs of Eucalyptus TFs expressed in differentiating xylem cells undergoing secondary cell wall deposition
AGI	Transcription factor family
AT1G01060	MYB-related
AT1G07360	C3H
AT1G09770	MYB
AT1G10200	LIM
AT1G14410	WHIRLY (WHY)
AT1G14685	BBR-BPC
AT1G20696	HMG
AT1G21450	GRAS
AT1G29960	MADS
AT1G30330	ARF
AT1G46480	HB
AT1G52150	HB
AT1G62360	HB
AT1G63100	GRAS
AT1G68200	C3H
AT1G68640	bZIP
AT1G69010	bHLH
AT1G72210	bHLH
AT1G78080	AP2-EREBP
AT1G80840	WRKY
AT2G05160	C3H
AT2G18280	TLP
AT2G19380	C2H2
AT2G21530	FHA
AT2G25170	PHD
AT2G28550	AP2-EREBP
AT2G28710	C2H2
AT2G32700	LUG
AT2G33310	AUX/IAA
AT2G34710	HB
AT2G36480	C2H2
AT2G37060	CCAAT-HAP3
AT2G44840	AP2-EREBP
AT2G45880	BES1
AT2G46020	SNF2
AT2G46510	bHLH
AT2G46770	NAC
AT2G47070	SBP
AT3G05380	MYB-related
AT3G10030	Trihelix
AT3G12480	CCAAT-HAP5
AT3G14230	AP2-EREBP
AT3G19184	ABI1-VP1
AT3G20910	CCAAT-HAP2
AT3G28730	HMG
AT3G44750	C2H2
AT3G46600	GRAS
AT3G47500	C2C2-Dof
AT3G51880	HMG
AT3G53680	PHD
AT3G55980	C3H
AT3G56850	bZIP
AT3G58680	MBF1
AT4G12020	NAC / WRKY
AT4G13980	HSF
AT4G19990	Orphans
AT4G24060	C2C2-Dof
AT4G30935	WRKY
AT4G32551	LUG
AT4G32570	ZIM
AT4G38620	MYB
AT4G39250	MYB-related
AT4G39410	WRKY
AT5G03415	E2F-DP
AT5G03740	C2H2
AT5G04410	NAC
AT5G11590	AP2-EREBP
AT5G13180	NAC
AT5G14140	C2H2
AT5G15850	Orphans / C2C2-CO-Like
AT5G20900	ZIM
AT5G23090	CCAAT-Dr1
AT5G25160	C2H2
AT5G25190	AP2-EREBP
AT5G40710	C2H2
AT5G42820	C3H
AT5G45050	NAC / WRKY
AT5G46760	bHLH
AT5G49200	WD-40
AT5G54680	bHLH
AT5G60440	MADS
AT5G63280	C2H2
AT5G63790	NAC
AT5G64530	NAC
AT5G64610	C2H2
AT5G65670	AUX/IAA
AT5G66730	C2H2
