# Supplementary material for: Identification of novel transcription factors regulating secondary cell wall formation in Arabidopsis
Source: Front Plant Sci. 2013 Jun 11;4:189. doi: 10.3389/fpls.2013.00189 (PMC3677987; doi:10.3389/fpls.2013.00189)
Supplement: Supplementary file 5 [file DataSheet5.XLSX]

## Sheet: S5_cross
Table S5. cross of four in house transcriptome datasets
Gene ID	Annotation	wat11	OE EgMYB22	OE EgMYB13	Eucalyptus Xylem4
AT1G63910	myb family transcription factor (MYB103)	-11.8		2.44523
AT1G62990	homeodomain transcription factor (KNAT7)	-7.9	2.8343	2.41589
AT4G23550	WRKY family transcription factor	-7.7	2.06522	1.63744
AT3G10040	expressed protein	-6.4	0.90136	0.896475
AT1G79180	myb family transcription factor (MYB63)	-5.9	1.26859
AT4G37750	ovule development protein aintegumenta (ANT)	-5.4		1.00534
AT5G07690	myb family transcription factor (MYB29)	-4.4	1.87845	2.27294
AT5G54680	basic helix-loop-helix (bHLH) family protein	-3.7	0.590786		AT5G54680
AT1G68360	zinc finger protein-related	-3.7	1.8245	1.95185
AT3G55980	zinc finger (CCCH-type) family protein	-3.6			AT3G55980
AT3G50060	myb family transcription factor	-3.2	1.35011	0.787096
AT5G51190	AP2 domain-containing transcription factor, putative	-3.2	1.79945	2.3936
AT1G27210	expressed protein	-3.2		0.656213
AT5G56840	DNA-binding family protein	-3	1.08696
AT1G80840	WRKY family transcription factor	-3			AT1G80840
AT2G44745	WRKY family transcription factor	-2.9	2.30389	2.69307
AT5G12870	myb family transcription factor (MYB46)	-2.8	0.864201	1.43819
AT2G44840	ethylene-responsive element-binding protein, putative	-2.8		-0.823449	AT2G44840
AT5G47230	ethylene-responsive element-binding factor 5 (ERF5)	-2.7	1.3385
AT4G28640	auxin-responsive protein / indoleacetic acid-induced protein 11 (IAA11)	-2.6	1.57335	1.75124
AT1G68810	basic helix-loop-helix (bHLH) family protein	-2.4	2.02493	1.83138
AT1G09540	myb family transcription factor (MYB61)	-2.4		1.75574
AT5G25190	ethylene-responsive element-binding protein, putative	-2.3			AT5G25190
AT1G75390	bZIP transcription factor family protein	-2.1	0.62967
AT3G25710	basic helix-loop-helix (bHLH) family protein	-2.1	1.2113	1.5965
AT4G22680	myb family transcription factor (MYB85)	-2.1	2.20977	1.55746
AT1G17950	myb family transcription factor (MYB52)	-2.1	2.33188	2.42575
AT5G65310	homeobox-leucine zipper protein 5 (HB-5) / HD-ZIP transcription factor 5	-2.1		0.858655
AT4G34610	homeodomain-containing protein	-2	0.744408	0.67055
AT5G05790	myb family transcription factor	-1.9	0.693259	0.861692
AT2G42200	squamosa promoter-binding protein-like 9 (SPL9)	-1.9		0.947587
AT2G40140	zinc finger (CCCH-type) family protein	-1.8	0.639423
AT5G17300	myb family transcription factor	-1.8	0.84799
AT5G65670	auxin-responsive protein / indoleacetic acid-induced protein 9 (IAA9)	-1.8	0.905573	1.22803	AT5G65670
AT2G18160	bZIP transcription factor family protein	-1.8	0.927099
AT1G01060	myb family transcription factor	-1.8	2.57844		AT1G01060
AT2G28510	Dof-type zinc finger domain-containing protein	-1.7	-0.825547	-0.911701
AT5G60450	auxin-responsive factor (ARF4)	-1.7	1.99376	1.87473
AT5G46760	basic helix-loop-helix (bHLH5) family protein	1.8	1.51218	1.23391	AT5G46760
AT1G68840	DNA-binding protein RAV2 (RAV2) / AP2 domain-containing protein RAP2.8	1.9	-1.9942	-2.31314
AT3G11280	myb family transcription factor	1.9		0.586604
AT3G25890	AP2 domain-containing transcription factor, putative	2	1.01814	1.16084
AT3G14230	AP2 domain-containing protein RAP2.2 (RAP2.2)	2	1.36412	1.1457	AT3G14230
AT5G41410	homeodomain protein (BEL1)	2.2	-1.21792	-0.598663
AT1G43160	AP2 domain-containing protein RAP2.6 (RAP2.6)	2.2	-0.702278	-1.45031
AT5G57520	zinc finger (C2H2 type) family protein (ZFP2)	2.2
AT3G51960	bZIP family transcription factor	2.3	-0.774012	-0.890856
AT2G30250	WRKY family transcription factor	2.6	-0.686797	-0.589217
AT3G50260	AP2 domain-containing transcription factor, putative	2.7	-1.62325	-2.39622
AT1G48000	myb family transcription factor	2.8	-1.7006	-1.49837
AT1G72830	CCAAT-binding transcription factor (CBF-B/NF-YA) family protein	2.8	1.61718	1.53362
AT3G46130	myb family transcription factor (MYB48)	3	1.36703	1.76331
AT5G61590	AP2 domain-containing transcription factor family protein	3.4	-1.06278	2.13827
AT3G01970	WRKY family transcription factor	3.4	-0.775504	-1.23728
AT5G13080	WRKY family transcription factor	3.5	-0.831229	-0.863854
AT5G59780	myb family transcription factor (MYB59)	4.7	0.955105	0.816011
AT5G13330	AP2 domain-containing transcription factor family protein	7.3	-0.605448
AT1G69490	no apical meristem (NAM) family protein		-3.1905	-3.26388
AT3G15500	no apical meristem (NAM) family protein (NAC3)		-2.84317	-3.54527
AT1G53230	TCP family transcription factor 3 (TCP3)		-2.80077	-2.25143
AT3G04070	no apical meristem (NAM) family protein		-2.7831	-2.39187
AT2G31070	TCP family transcription factor, putative		-2.37753	-1.57213
AT3G04060	no apical meristem (NAM) family protein		-2.33532	-1.76423
AT2G38340	AP2 domain-containing transcription factor, putative (DRE2B)		-2.30108	-2.24254
AT3G02150	TCP family transcription factor, putative		-2.26179	-2.59484
AT3G12630	zinc finger (AN1-like) family protein		-2.21642	-1.79388
AT5G64810	WRKY family transcription factor		-2.01613	-1.5569
AT5G05410	DRE-binding protein (DREB2A)		-1.76369	-1.74521
AT5G14000	no apical meristem (NAM) family protein		-1.74411	-1.4106
AT2G47190	myb family transcription factor (MYB2)		-1.74354	-1.48852
AT3G27810	myb family transcription factor (MYB3) (MYB21)		-1.74314	-1.7415
AT2G02060	calcium-dependent protein kinase-related / CDPK-related		-1.73159	-0.580172
AT5G62470	myb family transcription factor (MYB96)		-1.67421	-0.626529
AT4G18390	TCP family transcription factor, putative		-1.65749	-1.97212
AT4G32800	AP2 domain-containing transcription factor TINY, putative		-1.5367	-1.11344
AT2G40740	WRKY family transcription factor		-1.52778	-1.22143
AT2G47270	expressed protein		-1.40331	-1.49673
AT5G49450	bZIP family transcription factor		-1.3821	-0.752424
AT1G33760	AP2 domain-containing transcription factor, putative		-1.37186	-0.918134
AT1G56650	myb family transcription factor (MYB75)		-1.30889	-1.88214
AT2G39250	AP2 domain-containing transcription factor, putative		-1.24324	-1.4447
AT1G25550	myb family transcription factor		-1.23258	-2.09211
AT3G20810	transcription factor jumonji (jmjC) domain-containing protein		-1.20362	2.72464
AT5G20240	floral homeotic protein PISTILLATA (PI)		-1.18363	-0.637881
AT2G39880	myb family transcription factor (MYB25)		-1.13823	-1.25731
AT5G07680	no apical meristem (NAM) family protein		-1.13287	-1.05084
AT1G76580	SPL1-Related3 protein (SPL1R3)		-1.09067	-0.758218
AT2G46680	homeobox-leucine zipper protein 7 (HB-7) / HD-ZIP transcription factor 7		-1.06104	-0.83936
AT1G18710	myb family transcription factor (MYB47)		-1.05737	-1.5359
AT1G52890	no apical meristem (NAM) family protein		-1.04303	-2.31451
AT1G53670	transcription factor-related		-1.02584	-1.51723
AT1G71030	myb family transcription factor		-0.993294	-0.720133
AT1G71130	AP2 domain-containing transcription factor, putative		-0.992881	-1.22785
AT5G18270	no apical meristem (NAM) family protein		-0.967986	-0.651088
AT5G39610	no apical meristem (NAM) family protein		-0.936818	-0.993378
AT4G26930	myb family transcription factor (MYB97)		-0.932675	-0.831479
AT5G15800	developmental protein SEPALLATA1 / floral homeotic protein (AGL2) (SEP1)		-0.877907	-0.961801
AT2G02080	zinc finger (C2H2 type) family protein		-0.854547	-1.01515
AT1G02340	long hypocotyl in far-red 1 (HFR1) / reduced phytochrome signaling (REP1) / basic helix-loop-helix FBI1 protein (FBI1) / reduced sensitivity to far-red light (RSF1) / bHLH protein 26 (BHLH026) (BHLH26)		-0.829635	-1.39914
AT4G18170	WRKY family transcription factor		-0.821985	-0.578151
AT5G62165	MADS-box protein (AGL42)		-0.714272	-1.25584
AT5G18000	transcriptional factor B3 family protein		-0.712941	-1.09444
AT5G13180	no apical meristem (NAM) family protein		-0.654783		AT5G13180
AT3G62420	bZIP transcription factor family protein		-0.646898	-0.656926
AT4G09460	myb family transcription factor		-0.630874	-0.843505
AT3G50330	basic helix-loop-helix (bHLH) family protein		-0.592835	0.885511
AT1G18570	myb family transcription factor (MYB51)		0.593701	0.772255
AT3G56850	ABA-responsive element-binding protein 3 (AREB3)		0.610345	0.607798	AT3G56850
AT3G05060	SAR DNA-binding protein, putative		0.63034	0.798248
AT3G16870	zinc finger (GATA type) family protein		0.641442	1.04996
AT1G69780	homeobox-leucine zipper protein 13 (HB-13) / HD-ZIP transcription factor 13		0.654964	1.27284
AT4G35580	no apical meristem (NAM) family protein		0.663659	0.889556
AT2G41710	ovule development protein, putative		0.667194	1.02885
AT4G28530	no apical meristem (NAM) family protein		0.671676	1.18541
AT1G04550	auxin-responsive protein / indoleacetic acid-induced protein 12 (IAA12)		0.688416	0.733386
AT1G53170	ethylene-responsive element-binding factor 8 / ERF transcription factor 8 (ERF8)		0.693323	0.594374
AT1G72740	DNA-binding family protein / histone H1/H5 family protein		0.701443	0.61606
AT4G01960	expressed protein		0.723955	0.943701
AT2G28350	auxin-responsive factor (ARF10)		0.726163	0.846781
AT4G23810	WRKY family transcription factor		0.744903	0.573483
AT3G24140	basic helix-loop-helix (bHLH) family protein		0.755839	0.839049
AT5G47390	myb family transcription factor		0.760278	0.715291
AT2G27990	homeodomain-containing protein		0.764965	1.48283
AT2G47070	squamosa promoter-binding protein-like 1 (SPL1)		0.76677		AT2G47070
AT5G18230	transcription regulator NOT2/NOT3/NOT5 family protein		0.778892	0.696586
AT1G12440	zinc finger (AN1-like) family protein		0.781887	1.11143
AT4G09180	basic helix-loop-helix (bHLH) family protein		0.782809	0.865197
AT2G03710	MADS-box protein (AGL3)		0.791116	0.774359
AT2G45660	MADS-box protein (AGL20)		0.798264	1.05861
AT3G23050	auxin-responsive protein / indoleacetic acid-induced protein 7 (IAA7)		0.807511	0.99573
AT5G05610	PHD finger family protein		0.829434	1.02056
AT4G00050	basic helix-loop-helix (bHLH) family protein		0.835266	1.07843
AT5G62430	Dof-type zinc finger domain-containing protein		0.868471	-0.987506
AT1G17590	CCAAT-binding transcription factor (CBF-B/NF-YA) family protein		0.880197	1.07719
AT1G30490	homeobox-leucine zipper transcription factor (HB-9)		0.889106	0.797253
AT1G74840	myb family transcription factor		0.897649	1.63338
AT4G14410	basic helix-loop-helix (bHLH) family protein		0.91991	1.0163
AT5G08520	myb family transcription factor		0.925019	1.35722
AT3G23690	basic helix-loop-helix (bHLH) family protein		0.972361	1.00249
AT1G72010	TCP family transcription factor, putative		1.00962	0.905786
AT4G39100	PHD finger family protein / bromo-adjacent homology (BAH) domain-containing protein		1.0645	1.11654
AT2G46510	basic helix-loop-helix (bHLH) family protein		1.07387		AT2G46510
AT3G28730	structure-specific recognition protein 1 / high mobility group protein / HMG protein		1.08819	0.744657	AT3G28730
AT1G60710	aldo/keto reductase family protein		1.11068	0.718195
AT1G69690	TCP family transcription factor, putative		1.12143	1.267
AT3G47620	TCP family transcription factor, putative		1.13231	1.03659
AT5G61600	ethylene-responsive element-binding family protein		1.13381	1.72761
AT2G37630	myb family transcription factor (MYB91)		1.15187	1.25365
AT1G14920	gibberellin response modulator (GAI) (RGA2) / gibberellin-responsive modulator		1.17593	1.06687
AT1G52880	no apical meristem (NAM) family protein		1.19305	0.992909
AT1G21450	scarecrow-like transcription factor 1 (SCL1)		1.22165		AT1G21450
AT4G32010	transcriptional factor B3 family protein		1.22584	0.814828
AT5G51780	basix helix-loop-helix (bHLH) family protein		1.23437	1.27502
AT2G46970	basic helix-loop-helix (bHLH) protein, putative		1.23465	0.954406
AT2G22670	auxin-responsive protein / indoleacetic acid-induced protein 8 (IAA8)		1.23777	1.34529
AT1G52150	homeobox-leucine zipper family protein / lipid-binding START domain-containing protein		1.25344		AT1G52150
AT2G27230	transcription factor-related		1.30534	0.713125
AT1G35460	basic helix-loop-helix (bHLH) family protein		1.31098	0.941851
AT1G30330	auxin-responsive factor (ARF6)		1.32564	1.5715	AT1G30330
AT4G12350	transcription factor, putative (MYB42)		1.3281	0.9554
AT5G02030	homeodomain protein (BELLRINGER)		1.38605	1.56594
AT5G37020	auxin-responsive factor (ARF8)		1.42742	1.49944
AT4G38620	myb family transcription factor (MYB4)		1.43416		AT4G38620
AT1G70510	homeobox protein knotted-1 like 2 (KNAT2) (K1)		1.43618	2.14696
AT4G17880	basic helix-loop-helix (bHLH) family protein		1.48769	0.768503
AT4G00940	Dof-type zinc finger domain-containing protein		1.52955	1.10736
AT3G01470	homeobox-leucine zipper protein 5 (HAT5) / HD-ZIP protein 5 / HD-ZIP protein (HB-1)		1.56334	0.83629
AT3G55370	Dof-type zinc finger domain-containing protein		1.56461	1.31873
AT2G35940	homeodomain-containing protein		1.61175	1.08105
AT1G74930	AP2 domain-containing transcription factor, putative		1.6952	0.945585
AT3G15540	auxin-responsive protein / indoleacetic acid-induced protein 19 (IAA19)		1.70376	0.675053
AT3G04730	auxin-responsive protein / indoleacetic acid-induced protein 16 (IAA16)		1.71704	1.38344
AT1G19000	myb family transcription factor		1.77511	1.25474
AT2G46990	auxin-responsive protein / indoleacetic acid-induced protein 20 (IAA20)		1.84349	1.4529
AT4G28500	no apical meristem (NAM) family protein		1.84801	1.46718
AT1G19210	AP2 domain-containing transcription factor, putative		2.04203	1.46444
AT2G27050	ethylene-insensitive3-like1 (EIL1)		2.16405	1.49963
AT5G07580	ethylene-responsive element-binding family protein		2.17461	2.43276
AT3G15510	no apical meristem (NAM) family protein (NAC2)		2.27932	1.02767
AT5G25890	auxin-responsive protein / indoleacetic acid-induced protein 28 (IAA28)		2.29622	2.14887
AT2G33310	auxin-responsive protein / indoleacetic acid-induced protein 13 (IAA13)		2.34323	1.66187	AT2G33310
AT1G74660	zinc finger homeobox family protein / ZF-HD homeobox family protein		3.09155	3.27183
AT1G62360	homeobox protein SHOOT MERISTEMLESS (STM)		3.89788	3.74571	AT1G62360
AT1G10200	transcription factor LIM, putative			0.694514	AT1G10200
AT2G34710	homeobox-leucine zipper transcription factor (HB-14)			0.803883	AT2G34710
AT5G64530	no apical meristem (NAM) family protein			0.904909	AT5G64530
1 Up or down-regulated transcription factors in wat1 mutant lines
2 Up or down-regulated transcription factors in Arabdopsis lines over-expressing EgMYB2
3 Up or down-regulated transcription factors in Arabdopsis lines over-expressing EgMYB1
4 Arabidopsis orthologs of Eucalyptus TFs expressed in differentiating xylem cells undergoing secondary cell wall deposition
