# Supplementary material for: Identification of novel transcription factors regulating secondary cell wall formation in Arabidopsis
Source: Front Plant Sci. 2013 Jun 11;4:189. doi: 10.3389/fpls.2013.00189 (PMC3677987; doi:10.3389/fpls.2013.00189)
Supplement: Supplementary file 7 [file DataSheet7.XLSX]

## Sheet: S7_HB15
Table S7. Top 50 co-expressed genes with HB15 using Genevestigator platform
Probeset	AGI	Gene Symbol	Score	Description
265060_at	AT1G52150	ATHB15,ICU4,CNA	1	Homeobox-leucine zipper family protein / lipid-binding START domain-containing protein
261500_at	AT1G28400		0.8416	unknown protein
262951_at	AT1G75500	WAT1	0.8265	Walls Are Thin 1
265250_at	AT2G01950	VH1,BRL2	0.798	BRI1-like 2, Vascular Highway 1
252352_at	AT3G48185		0.7951	unknown protein
247589_at	AT5G60690	REV,IFL1,IFL	0.7885	Homeobox-leucine zipper family protein / lipid-binding START domain-containing protein
253402_at	AT4G32880	HB-8,ATHB8	0.7833	homeobox gene 8
245947_at	AT5G19530	ACL5	0.7829	S-adenosyl-L-methionine-dependent methyltransferases superfamily protein
253746_at	AT4G29100		0.7808	basic helix-loop-helix (bHLH) DNA-binding superfamily protein
248674_at	AT5G48800		0.7798	Phototropic-responsive NPH3 family protein
258196_at	AT3G13980		0.7767	unknown protein
257066_at	AT3G18280		0.7751	Bifunctional inhibitor/lipid-transfer protein/seed storage 2S albumin superfamily protein
251886_at	AT3G54260	TBL36	0.7747	TRICHOME BIREFRINGENCE-LIKE 36
262434_at	AT1G47670		0.7708	Transmembrane amino acid transporter family protein
261800_at	AT1G30490	PHV,ATHB9	0.7539	Homeobox-leucine zipper family protein / lipid-binding START domain-containing protein
261950_at	AT1G64620		0.746	Dof-type zinc finger DNA-binding family protein
259371_at	AT1G69080		0.7456	Adenine nucleotide alpha hydrolases-like superfamily protein
263438_at	AT2G28660		0.7455	Chloroplast-targeted copper chaperone protein
257232_at	AT3G16500	PAP1,IAA26	0.745	phytochrome-associated protein 1
247273_at	AT5G64340	SAC51	0.7442	sequence-specific DNA binding transcription factors;transcription regulators
259845_at	AT1G73590	PIN1	0.7416	Auxin efflux carrier family protein
260034_at	AT1G68810		0.7415	basic helix-loop-helix (bHLH) DNA-binding superfamily protein
263002_at	AT1G54200		0.738	unknown protein
265083_at	AT1G03820		0.7341	unknown protein
247625_at	AT5G60200	TMO6	0.7334	TARGET OF MONOPTEROS 6
252248_at	AT3G49750	RLP44	0.7257	receptor like protein 44
251788_at	AT3G55420		0.7201	unknown protein
255726_at	AT1G25530		0.7163	Transmembrane amino acid transporter family protein
249786_at	AT5G24310	ABIL3	0.715	ABL interactor-like protein 3
262844_at	AT1G14890		0.7089	Plant invertase/pectin methylesterase inhibitor superfamily protein
251900_at	AT3G54430	SRS6	0.7064	SHI-related sequence 6
259832_at	AT1G69580		0.7041	Homeodomain-like superfamily protein
250820_at	AT5G05160	RUL1	0.7038	receptor-like kinase that activates secondary growth, REDUCED IN LATERAL GROWTH1
252033_at	AT3G51950		0.703	Zinc finger (CCCH-type) family protein / RNA recognition motif (RRM)-containing protein
251679_at	AT3G57030		0.7026	Calcium-dependent phosphotriesterase superfamily protein
255788_at	AT2G33310	IAA13	0.6995	auxin-induced protein 13
266809_at	AT2G29970		0.6993	Double Clp-N motif-containing P-loop nucleoside triphosphate hydrolases superfamily protein
267339_at	AT2G39870		0.6986	unknown protein
248017_at	AT5G56460		0.697	Protein kinase superfamily protein
258938_at	AT3G10080		0.6944	RmlC-like cupins superfamily protein
246483_at	AT5G16000	NIK1	0.6933	NSP-interacting kinase 1
260027_at	AT1G29950		0.6898	basic helix-loop-helix (bHLH) DNA-binding superfamily protein
258213_at	AT3G17950		0.6891	unknown protein
246243_at			0.6855	no_match
248140_at	AT5G54980		0.6847	Uncharacterised protein family (UPF0497)
245881_at	AT5G09460		0.6832	sequence-specific DNA binding transcription factors
259380_at	AT3G16340	ABCG29,PDR1	0.6827	pleiotropic drug resistance 1
266812_at	AT2G44830		0.6824	Protein kinase superfamily protein
254207_at	AT4G24060		0.6779	Dof-type zinc finger DNA-binding family protein
261456_at	AT1G21050		0.6735	Protein of unknown function, DUF617
260753_at	AT1G49230		0.6733	RING/U-box superfamily protein
