# Supplementary material for: Identification of novel transcription factors regulating secondary cell wall formation in Arabidopsis
Source: Front Plant Sci. 2013 Jun 11;4:189. doi: 10.3389/fpls.2013.00189 (PMC3677987; doi:10.3389/fpls.2013.00189)
Supplement: Supplementary file 9 [file DataSheet9.XLSX]

## Sheet: S9_HB5
	Table S9. Top 50 co-expressed genes with HB5 using Genevestigator platform
Probeset	AGI	Gene Symbol	Score	Description
247191_at	AT5G65310	HB5	1	homeobox protein 5
265884_at	AT2G42320		0.7818	nucleolar protein gar2-related
264191_at	AT1G54730		0.7711	Major facilitator superfamily protein
247313_at	AT5G63980	ALX8,FRY1,SAL1,SUPO1,RON1,HOS2	0.7602	Inositol monophosphatase family protein
263477_at	AT2G31790		0.727	UDP-Glycosyltransferase superfamily protein
258369_at	AT3G14310	PME3	0.7265	pectin methylesterase 3
257600_at	AT3G24770	CLE41	0.7228	CLAVATA3/ESR-RELATED 41
266460_at	AT2G47930	AGP26	0.7192	arabinogalactan protein 26
267233_s_at	AT2G43910,AT2G43920	HOL1,HOL2	0.7138	HARMLESS TO OZONE LAYER 1;S-adenosyl-L-methionine-dependent methyltransferases superfamily protein
246483_at	AT5G16000	NIK1	0.7122	NSP-interacting kinase 1
259013_at	AT3G07430	YLMG1-1,emb1990	0.7088	YGGT family protein
250366_at	AT5G11420		0.7074	Protein of unknown function, DUF642
262951_at	AT1G75500	WAT1	0.7016	Walls Are Thin 1
261871_at	AT1G11440		0.6999	BEST Arabidopsis thaliana protein match is: glycine-rich protein
251227_at	AT3G62700	MRP10,ABCC14	0.6977	multidrug resistance-associated protein 10
258368_at	AT3G14240		0.697	Subtilase family protein
247450_at	AT5G62350		0.6953	Plant invertase/pectin methylesterase inhibitor superfamily protein
264930_at	AT1G60800	NIK3	0.6952	NSP-interacting kinase 3
254225_at	AT4G23670		0.6908	Polyketide cyclase/dehydrase and lipid transport superfamily protein
259736_at	AT1G64390	GH9C2	0.69	glycosyl hydrolase 9C2
261230_at	AT1G20010	TUB5	0.6886	tubulin beta-5 chain
264462_at	AT1G10200	WLIM1	0.688	GATA type zinc finger transcription factor family protein
261970_at	AT1G65960	GAD2	0.6858	glutamate decarboxylase 2
249331_at	AT5G40950	RPL27	0.6848	ribosomal protein large subunit 27
249235_at	AT5G42100	BG_PPAP,ATBG_PPAP	0.6844	beta-1,3-glucanase_putative
255104_at	AT4G08685	SAH7	0.6823	Pollen Ole e 1 allergen and extensin family protein
248387_at	AT5G51960		0.6816	unknown protein
267153_at	AT2G30860	GLUTTR,GSTF9	0.6805	glutathione S-transferase PHI 9
249109_at	AT5G43700	ATAUX2-11,IAA4	0.6801	AUX/IAA transcriptional regulator family protein
253740_at	AT4G28706		0.6798	pfkB-like carbohydrate kinase family protein
262609_at	AT1G13930		0.6795	Involved in response to salt stress. Knockout mutants are hypersensitive to salt stress.
267000_at	AT2G34310		0.6791	unknown protein
257003_at	AT3G14110	FLU	0.6786	Tetratricopeptide repeat (TPR)-like superfamily protein
258156_at	AT3G18050		0.6784	unknown protein
246348_at	AT3G56840		0.6784	FAD-dependent oxidoreductase family protein
266331_at	AT2G01570	RGA1,RGA	0.6772	GRAS family transcription factor family protein
252272_at	AT3G49670	BAM2	0.6761	Leucine-rich receptor-like protein kinase family protein
250278_at	AT5G12860	DiT1	0.6751	dicarboxylate transporter 1
259366_at	AT1G13280	AOC4	0.6728	allene oxide cyclase 4
254803_at	AT4G13100		0.6724	RING/U-box superfamily protein
254789_at	AT4G12880	ENODL19	0.6711	early nodulin-like protein 19
250582_at	AT5G07580		0.6705	Integrase-type DNA-binding superfamily protein
246681_at	AT5G33280		0.6701	Voltage-gated chloride channel family protein
257232_at	AT3G16500	PAP1,IAA26	0.6667	phytochrome-associated protein 1
246135_at	AT5G20885		0.6658	RING/U-box superfamily protein
262394_at	AT1G49510	emb1273	0.6646	embryo defective 1273
253815_at	AT4G28250	EXPB3,ATHEXP	0.6634	expansin B3
258243_at	AT3G27740	VEN6,CARA	0.6634	carbamoyl phosphate synthetase A
264371_at	AT1G12090	ELP	0.6627	extensin-like protein
266576_at	AT2G23940		0.6623	Protein of unknown function (DUF788)
251815_at	AT3G54900	ATGRXCP,CXIP1	0.6622	CAX interacting protein 1
