# Supplementary material for: Identification of novel transcription factors regulating secondary cell wall formation in Arabidopsis
Source: Front Plant Sci. 2013 Jun 11;4:189. doi: 10.3389/fpls.2013.00189 (PMC3677987; doi:10.3389/fpls.2013.00189)
Supplement: Supplementary file 10 [file DataSheet10.XLSX]

## Sheet: S10_Zinc_129
Table S10. Top 50 co-expressed genes with zinc finger TF-n129 using Genevestigator platform
Probeset	AGI	Gene Symbol	Score	Description
252474_at	AT3G46620		1	zinc finger (C3HC4-type RING finger) family protein
251336_at	AT3G61190	BAP1	0.9136	BON association protein 1
247655_at	AT5G59820	RHL41,ZAT12	0.8746	C2H2-type zinc finger family protein
245252_at	AT4G17500	ATERF-1,ERF-1	0.8526	ethylene responsive element binding factor 1
265499_at	AT2G15480	UGT73B5	0.8516	UDP-glucosyl transferase 73B5
265184_at	AT1G23710		0.8513	Protein of unknown function (DUF1645)
245119_at	AT2G41640		0.8466	Glycosyltransferase family 61 protein
250781_at	AT5G05410	DREB2A,DREB2	0.846	DRE-binding protein 2A
259705_at	AT1G77450	anac032,NAC032	0.8381	NAC domain containing protein 32
257840_at	AT3G25250	AGC2,AtOXI1,AGC2-1,OXI1	0.8375	AGC (cAMP-dependent, cGMP-dependent and protein kinase C) kinase family protein
245250_at	AT4G17490	ERF-6-6,ATERF6,ERF6	0.8359	ethylene responsive element binding factor 6
254063_at	AT4G25390		0.8358	Protein kinase superfamily protein
246858_at	AT5G25930		0.8355	Protein kinase family protein with leucine-rich repeat domain
246584_at	AT5G14730		0.8332	unknown protein
256633_at	AT3G28340	GolS8,GATL10	0.8306	galacturonosyltransferase-like 10
263182_at	AT1G05575		0.8303	unknown protein
261443_at	AT1G28480	GRX480,roxy19	0.8301	Thioredoxin superfamily protein
255733_at	AT1G25400		0.8286	unknown protein
261564_at	AT1G01720	ATAF1,ANAC002	0.8246	NAC (No Apical Meristem) domain transcriptional regulator superfamily protein
258606_at	AT3G02840		0.8236	ARM repeat superfamily protein
266834_s_at	AT4G08260,AT3G27140,AT2G30020		0.823	Protein phosphatase 2C family protein
253124_at	AT4G36030	ARO3	0.817	armadillo repeat only 3
259879_at	AT1G76650	CML38	0.8168	calmodulin-like 38
259479_at	AT1G19020		0.815	unknown protein
250098_at	AT5G17350		0.813	unknown protein
262422_at			0.8129	no_match
262518_at	AT1G17170	ATGSTU24,GST,GSTU24	0.8126	glutathione S-transferase TAU 24
263935_at	AT2G35930	PUB23	0.8109	plant U-box 23
253643_at	AT4G29780		0.8109	unknown protein
259875_s_at	AT1G76680,AT1G76690	OPR1,OPR2,ATOPR1,ATOPR2	0.8088	[AT1G76680, 12-oxophytodienoate reductase 1];[AT1G76690, 12-oxophytodienoate reductase 2]
254204_at	AT4G24160		0.8082	alpha/beta-Hydrolases superfamily protein
256442_at	AT3G10930		0.8074	unknown protein
266832_at	AT2G30040	MAPKKK14	0.8053	mitogen-activated protein kinase kinase kinase 14
253259_at	AT4G34410	RRTF1	0.8036	redox responsive transcription factor 1
267357_at	AT2G40000	ATHSPRO2,HSPRO2	0.8024	ortholog of sugar beet HS1 PRO-1 2
267028_at	AT2G38470	WRKY33,ATWRKY33	0.8015	WRKY DNA-binding protein 33
266010_at	AT2G37430		0.8013	C2H2 and C2HC zinc fingers superfamily protein
254120_at	AT4G24570	DIC2	0.8005	dicarboxylate carrier 2
261648_at	AT1G27730	STZ,ZAT10	0.7996	salt tolerance zinc finger
247047_at	AT5G66650		0.7989	Protein of unknown function (DUF607)
254605_at	AT4G18950		0.7985	Integrin-linked protein kinase family
249197_at	AT5G42380	CML39,CML37	0.7953	calmodulin like 37
252671_at	AT3G44190		0.7951	FAD/NAD(P)-binding oxidoreductase family protein
245247_at	AT4G17230	SCL13	0.7942	SCARECROW-like 13
259312_at	AT3G05200	ATL6	0.7914	RING/U-box superfamily protein
247431_at	AT5G62520	SRO5	0.7887	similar to RCD one 5
266800_at	AT2G22880		0.788	VQ motif-containing protein
252045_at	AT3G52450	PUB22	0.7873	plant U-box 22
253827_at	AT4G28085		0.787	unknown protein
253830_at	AT4G27652		0.7855	unknown protein
246018_at	AT5G10695		0.7831	unknown protein
