# Supplementary material for: Identification of novel transcription factors regulating secondary cell wall formation in Arabidopsis
Source: Front Plant Sci. 2013 Jun 11;4:189. doi: 10.3389/fpls.2013.00189 (PMC3677987; doi:10.3389/fpls.2013.00189)
Supplement: Supplementary file 11 [file DataSheet11.XLSX]

## Sheet: Table S11
Table S11. Primers sequence for genotyping of T-DNA mutants obtained from NASC
Gene sympol	Mutant	Forward Primers sequence (5’-3’)	Reverse Primers sequence (5’-3’)
AP2 RAP2.2	SAIL_799_D10	GTCGTATCCCAGAAACGTCC	CCTTCCAGCATGAAATTGAT
AP2 TF	GABI_680C11	CAAGAACAAGACCAGTCAGC	TCTTTACTGTCTGCTCCGTC
AP2 TF ERF	GABI_121A12	GCTCATCTGATTCCGTTAAT	CTCCGGTACAACCAAACTAG
bHLH30	SALK_095078	GTGCTCTCCCATAACTAGTT	GGATATGTGGAGTTTGCAAC
bHLH30	SALK_046700	AGAGCTCCGGTGAGGAAGTG	CTCCCATTAAGCATATCTAG
bHLH32	GABI_533B01	GATAAGTACTATATTTTTCA	TCGAACTCACACGATTATTC
BLH6	SALK_011023	ATGATTCCAACTCGTCTTCC	GAAAAGTTGTTGTATGCCTC
BLH6	SALK_069450	CACTGATTATATGGATCCTG	GTGGAACTCCCCCAAATCTG
BLH6	SALK_018707	CACTGATTATATGGATCCTG	GAAAAGTTGTTGTATGCCTC
bZIP	SAIL_1163_E05	CTCAGATGGAGGAGCTTAGC	TCATCAATCCAAAATGTGAT
HB5	SALK_015070	GAAGACAAAGCAGCTTGAAC	TGAGTAATGCATTTTCCGAC
MYB TF_025	SALK_052334	GCATCCATTCTCTCACCTAC	TTGGCCTGCGTTTGTCCTTG
MYB TF_149	SALK_149287	GCTCCAATAACATGTGTTCC	GAGGCGAAAAGCTTTGAGGC
MYB103	GABI_361D06	CACAACTCATGGCTATGGAT	GACTAGCTATATGAGCCCAC
MYB20	GABI_109C11	CCATTCCCAGCTTGGAAACA	ACAACCCAAAAGTGGAAGAA
MYB46	GABI_229E02	GGTCTCAGATTGCAGCACGA	GCTTTGTTTGAAGTTGAAGT
MYB52	SALK_118938	GAGTTCTTGACCGGAAAGAT	GTGGTACGGACAAATTAACA
MYB52	SALK_138624	GTTACATGCATGCATATGGA	GTGAAACTAGGCCAGTTTGG
MYB59	GABI_627C09	GAAGAGCGTTTAGTCCTTGA	GGCGACCACTACCATGTTCA
MYB85	SALK_025629	CGTCCTTCTCTTCCAGAGAT	CCCAAAATCATGAACACCAA
MYBM F	SALK_149287	CAACTGCTTGGTGGGCTTCT	GCCACTTGAGGAGGCGAAAA
N015 F	SALK_015070C	GATGCACTCAAACGCAACCG	TGCTATCGGCAGGATCGTCT
N025 F	SALK_025629	CTGACCACCGGTTCGTTGTT	CTTGCGTTGGCGTCTTTGAC
N129 F	SALK_129323C	TCAGATCCTTTCACCAGCAACAC	ACACGGCGCAATTAGCTTCT
N145 F	SALK_145159C	TGGAAAGCCACCGGAAGAGA	TGGGGAGAATCCGTCGTTGA
NAC007, VDN4	SALK_145159	TGGTACTCAGCATTGCTTGT	TACAAGATTGAGCCATGGGA
WRKY12	GABI_375B03	TTCACATGAAGTTGACTGCC	CTTTGATCCCAAGGGTCCTC
WRKY29	GABI_793H12	CCTAGAAGCAATAGTCAGAG	AACAACTCTCTTCTGTTGAT
Zinc finger TF	SALK_072357	GAGAGGAGATGGTTTAATCG	GAAACATGAAACAGAGGAGG
Zinc finger TF	SALK_141408	GTCGAAAATGATACTTCGAG	GCTTTCATTTGTCGTGTTTG
Zinc finger TF	SAIL_191_G05	GGGGATCTCCAAACGGGAAG	AACATCACCAATTTGGGAAG
Zinc finger TF_129	SALK_129323	TTCCAACCCATAATTGACTC	GTTACCTGACGCTTCGATCT
T-DNA (LB-SALK LBb1)		GCGTGGACCGCTTGCTGCAACT
