# Supplementary material for: Identification of novel transcription factors regulating secondary cell wall formation in Arabidopsis
Source: Front Plant Sci. 2013 Jun 11;4:189. doi: 10.3389/fpls.2013.00189 (PMC3677987; doi:10.3389/fpls.2013.00189)
Supplement: Supplementary file 13 [file DataSheet13.XLSX]

## Sheet: S12
AGI	Gene sympol	Forward Primers sequence (5’-3’)	Reverse Primers sequence (5’-3’)
At1g17950	MYB52	TGTAGTCGAGGCCATTGGAGAC	ACTCTTACCAGATCGACCAGAGAGC
AT1G52150	HB15	TGGGTCTTGAGCCTACAAGGGTTG	AACAGCTCGACATTCGCGGAAC
AT3G46620	ZINC FINGER	AGAACATGCCGTTGGGATGACG	CCGCGTTAAACCTACCAACAGC
AT3G11280	MYB-LIKE	CTTGGACAGAGGAAGAACACAGGAG	CTTGCGTTGGCGTCTTTGACAC
AT5G65310	HB5	GCAGCTTGAACGTGATTACGGC	CAGCTCTTTAATCTGTCCAAGGAGTG
AT4G34610	BLH6	GATTCTCCGTGCTTGGCTCTTTGA	TCAAGCTACAAAATCATGTACCAA
AT4G05320	UBI10	AACTTTGGTGGTTTGTGTTTTGG	TCGACTTGTCATTAGAAAGAAAGAGATAA
